# Supplementary material for: Plasma Extracellular Vesicles‐Derived Complement Proteins as Biomarkers of Sarcopenia Progression in Longitudinal Cohorts
Source: J Cachexia Sarcopenia Muscle. 2026 Jul 20;17(4):e70350. doi: 10.1002/jcsm.70350 (PMC13385205; doi:10.1002/jcsm.70350)
Supplement: Supplementary file 3 — Table S2: Processed LC?MS/MS proteomics dataset of plasma‐derived extracellular vesicles (EVs) from the KFACS cohort. Table S3: Targeted MRM proteomics dataset of plasma‐derived extracellular vesicles (EVs) from the OsteoSarc cohort. [file JCSM-17-e70350-s004.xls]

## Sheet: Sheet1
Supplementary table 2. Processed LC?MS/MS proteomics dataset of plasma-derived extracellular vesicles (EVs) from the KFACS cohort.
Sample Name	HBD	IGHV6-1	IGLC2	F11	APOB	IGHV3-74	CD5L	SERPINA5	SLC4A1	TTR	IGLC7	ALDOA	ENO1	LRP1	CAT	IGHV3-9	IGHV3-23	IGHV3-64D	IGHV3-35	BCHE	IGHV3-38	KRT5	F5	KNG1	IGHV3-13	AZGP1	PGLYRP2	COLEC11	PRG4	AFM	APOA4	GC	APOL1	ITIH3	CNDP1	IGHV2-26	LRG1	IGLV7-43	C6	MBL2	SERPINA4	ATRN	CFHR5	IGHV3-73	PROZ	IGHD	CFI	AHSG	SERPINA7
1	8.3942	9.55679	10.7784	7.12673	7.39325	6.9748	8.24334	4.80483	4.43848	7.0976	10.4088	4.39029	2.85585	3.33413	4.96354	4.15262	6.1534	3.47755	3.78557	5.40562	6.03956	5.45167	5.10674	0.901361	3.07705	5.85107	4.56443	4.64139	3.62254	5.55404	5.50335	6.23013	7.06538	4.07446	3.25144	6.65959	4.41352	3.81404	6.61189	7.42274	5.96741	7.95607	1.47869	3.44503	4.90369	3.72334	4.85807	3.11843	5.70753
3	5.77688	10.7784	12.5117	4.66218	8.58348	5.35831	9.66643	5.50335	5.40562	8.27703	10.1028	4.77989	3.65723	4.33815	6.03956	3.51341	2.07139	7.42274	5.06052	4.41352	5.94368	6.9208	6.3464	4.7046	3.90637	7.06538	5.80483	5.82495	3.81404	4.01385	6.25267	6.1534	5.55404	5.52966	3.40767	5.87503	3.96096	3.78557	6.71458	3.75377	4.39029	5.2031	3.843	5.30222	4.18038	7.26223	4.36185	5.15519	3.5525
4	9.60528	8.35833	9.55679	6.68723	6.79611	8.48139	9.16783	4.46129	3.69351	6.3464	10.0395	2.21397	2.33634	2.85585	4.51461	5.08517	6.61189	5.22909	5.62968	5.3326	4.26119	4.48877	5.25674	7.12673	5.03869	5.30222	3.40767	4.18038	3.29374	4.88007	5.47717	5.13007	6.08576	5.60076	3.44503	3.81404	5.01308	4.64139	5.77688	7.83455	4.72927	7.99528	3.843	5.57539	2.90687	4.90369	4.31122	5.55404	3.96096
6	8.58348	8.71327	9.9867	5.65243	6.84856	9.76645	10.3034	4.58732	3.44503	4.98769	8.85463	3.65723	2.96042	2.55839	3.69351	6.23013	7.42274	6.9208	6.36948	4.64139	6.89532	4.53796	4.80483	6.41825	5.75382	3.5525	3.51341	4.01385	4.31122	3.33413	4.18038	4.48877	6.27418	5.60076	2.78917	5.28034	2.63889	5.03869	5.08517	6.82145	4.82866	6.63535	3.47755	6.53926	3.11843	5.38348	3.78557	5.87503	3.3732
7	9.92198	9.20956	9.80627	6.87067	6.515	8.76288	10.8981	4.82866	5.50335	5.68393	9.66643	3.81404	4.7541	3.843	5.55404	4.64139	7.29762	5.01308	5.42869	5.7297	4.41352	5.77688	5.06052	5.94368	4.56443	3.75377	3.87538	5.03869	4.93232	3.47755	3.78557	3.90637	6.46557	4.43848	2.63889	3.44503	2.45436	6.43905	5.96741	3.07705	4.96354	6.9748	4.58732	5.3326	1.47869	2.21397	3.58486	4.46129	0.901361
11	8.76288	9.86499	10.8981	7.23335	6.39422	9.01385	10.1028	5.35831	4.72927	5.62968	0.901361	3.58486	3.81404	4.20334	5.17455	3.75377	2.07139	4.58732	5.47717	5.7297	4.56443	5.13007	5.94368	6.53926	3.93293	4.93232	5.06052	3.20666	4.48877	5.45167	5.01308	4.7541	7.15396	5.65243	4.26119	4.80483	3.47755	6.56321	6.30044	6.25267	5.40562	7.65481	5.15519	5.87503	5.08517	3.51341	3.87538	2.96042	2.55839
12	10.8981	7.99528	9.40822	6.515	5.94368	8.67322	9.71809	4.85807	4.07446	7.23335	8.63199	2.85585	3.20666	2.72496	4.28431	5.08517	6.94791	5.96741	5.52966	5.45167	5.7297	3.65723	4.82866	7.29762	5.01308	4.60981	4.39029	4.46129	4.53796	4.56443	5.57539	5.15519	6.71458	4.90369	3.62254	4.04067	2.78917	6.20156	5.91885	7.03817	5.38348	7.48703	2.96042	4.96354	2.90687	2.07139	4.20334	6.53926	3.01673
13	10.6393	9.3575	9.76645	6.9208	5.91885	9.08155	10.1573	4.12677	5.80483	6.58578	1.47869	3.47755	3.07705	3.78557	5.94368	3.25144	2.96042	6.27418	5.82495	5.45167	5.3326	5.28034	5.62968	6.87067	2.78917	5.40562	4.77989	3.72334	4.01385	5.50335	5.2031	5.57539	6.82145	5.60076	4.20334	4.7541	4.80483	2.07139	6.1534	6.20156	4.68443	7.75965	3.87538	4.07446	3.62254	4.96354	4.23323	5.77688	3.90637
16	9.16783	9.01385	10.8981	6.58578	8.31794	7.9164	9.60528	3.01673	4.31122	6.13102	5.57539	2.78917	2.85585	4.93232	4.41352	3.5525	2.72496	6.9208	4.26119	4.48877	5.80483	5.25674	4.88007	5.15519	3.40767	4.36185	6.1534	4.53796	4.33815	4.04067	3.58486	3.44503	6.68723	3.69351	3.81404	5.2031	3.51341	5.30222	5.62968	6.71458	5.45167	7.55269	3.87538	4.7541	1.47869	5.70753	3.98539	5.3326	4.39029
17	9.3575	10.1028	10.8981	7.20582	6.13102	7.72113	9.45628	5.2031	4.66218	5.57539	9.76645	6.03956	7.45272	5.35831	5.01308	5.28034	7.3585	4.23323	4.46129	6.41825	4.20334	10.5157	5.62968	5.52966	2.72496	5.7297	3.69351	4.26119	5.85107	3.16484	4.77989	5.22909	6.36948	2.78917	6.23013	5.9923	3.29374	5.15519	6.82145	7.29762	6.58578	7.79598	1.85757	8.58348	2.85585	6.20156	6.1534	4.96354	4.01385
18	9.55679	8.63199	10.1028	6.17924	8.76288	8.89658	10.0395	4.23323	3.3732	8.12726	9.45628	2.96042	3.47755	0.901361	3.78557	4.07446	6.82145	5.01308	5.2031	4.48877	4.85807	3.40767	4.80483	7.26223	5.42869	5.77688	4.46129	3.69351	3.5525	5.25674	6.30044	5.89755	5.96741	4.93232	2.72496	2.63889	4.96354	5.3326	5.65243	1.85757	5.03869	7.58914	3.07705	4.77989	3.51341	3.72334	4.56443	6.9748	4.28431
22	10.2316	8.58348	9.71809	7.18228	5.47717	8.67322	9.40822	4.82866	4.85807	6.68723	2.85585	3.20666	3.33413	3.29374	5.25674	2.45436	1.85757	5.70753	5.22909	5.60076	5.15519	4.53796	5.50335	6.82145	3.25144	5.35831	4.80483	5.03869	3.44503	4.88007	6.03956	5.62968	6.76595	5.87503	4.07446	4.68443	4.96354	2.07139	6.3464	7.48703	5.57539	7.83455	4.26119	4.72927	3.72334	6.9208	4.98769	6.4883	3.5525
23	9.3575	8.71327	9.55679	6.71458	7.39325	8.63199	9.16783	4.85807	3.65723	7.03817	9.71809	2.45436	3.33413	2.55839	4.53796	4.46129	6.79611	5.38348	5.25674	5.70753	4.7046	4.36185	5.03869	7.48703	4.26119	4.82866	3.78557	4.72927	4.18038	5.06052	5.45167	5.30222	6.68723	5.17455	2.85585	3.01673	3.93293	5.52966	5.68393	7.58914	5.08517	7.75965	3.90637	4.88007	2.90687	7.9164	4.20334	5.85107	3.3732
26	8.63199	8.43228	9.76645	6.82145	5.60076	8.67322	8.71327	5.03869	3.96096	6.79611	8.97082	2.45436	2.55839	2.21397	3.98539	4.33815	6.63535	5.25674	6.17924	5.89755	5.45167	4.04067	4.96354	7.32854	4.93232	4.58732	4.18038	4.53796	4.26119	3.78557	4.90369	4.64139	5.82495	5.87503	1.47869	5.30222	4.20334	5.06052	6.30044	7.52287	5.62968	7.45272	4.15262	4.28431	1.85757	5.65243	4.66218	6.36948	0.901361
27	6.11259	8.93595	11.2341	7.26223	7.83455	3.11843	9.40822	5.65243	4.07446	8.24334	8.53121	2.96042	3.90637	4.85807	1.85757	5.3326	5.62968	5.42869	4.60981	5.7297	4.96354	5.22909	5.94368	4.26119	2.72496	6.79611	4.15262	5.80483	5.35831	6.63535	6.41825	6.20156	6.08576	2.78917	6.01793	3.65723	5.57539	3.98539	6.89532	5.17455	6.17924	3.75377	2.55839	4.12677	4.31122	6.53926	4.43848	3.44503	5.9923
28	8.20733	8.43228	9.71809	6.9208	7.12673	8.53121	8.93595	4.98769	3.11843	7.23335	9.20956	2.63889	0.901361	2.96042	3.3732	4.09991	6.82145	5.03869	4.88007	5.55404	5.38348	3.72334	4.72927	7.00152	4.77989	5.2031	4.46129	4.20334	3.98539	4.68443	5.50335	5.57539	5.77688	5.25674	2.45436	3.16484	4.12677	4.18038	6.27418	5.89755	5.35831	7.72113	4.01385	5.22909	3.51341	4.60981	4.64139	6.30044	3.62254
31	9.55679	9.92198	11.338	6.63535	8.67322	7.55269	9.20956	5.42869	2.45436	7.65481	8.43228	2.21397	5.30222	4.48877	1.85757	3.843	6.20156	3.44503	3.69351	4.96354	5.45167	4.20334	5.13007	3.40767	3.62254	6.23013	5.01308	5.60076	4.15262	5.2031	6.27418	6.94791	6.9208	4.98769	2.33634	4.01385	5.28034	4.33815	6.46557	6.08576	5.52966	8.03599	3.90637	2.78917	4.41352	3.51341	4.88007	3.93293	4.43848
32	9.76645	9.1293	9.80627	6.36948	7.32854	8.53121	8.67322	4.28431	4.07446	7.26223	9.50634	3.3732	4.66218	2.63889	4.15262	3.90637	6.65959	4.80483	4.96354	5.42869	3.29374	3.98539	5.22909	7.87204	4.26119	7.29762	5.38348	3.07705	3.44503	6.1534	8.16633	7.15396	5.75382	4.64139	0.901361	4.12677	6.08576	3.87538	6.13102	6.89532	4.77989	8.12726	4.56443	4.98769	2.07139	2.96042	4.93232	7.03817	1.85757
34	8.12726	9.08155	10.5157	5.82495	7.29762	9.55679	9.92198	4.07446	3.11843	5.87503	11.4606	4.90369	3.40767	2.45436	3.58486	6.84856	7.9164	6.06203	5.47717	5.06052	5.7297	4.36185	4.48877	9.16783	4.43848	3.65723	5.03869	4.20334	4.04067	3.51341	5.89755	4.12677	6.03956	5.52966	0.901361	4.31122	4.23323	6.11259	5.55404	3.843	4.82866	7.83455	3.87538	5.08517	4.09991	3.25144	5.91885	5.35831	3.07705
36	7.75965	8.63199	10.8981	6.56321	6.87067	9.50634	9.86499	4.39029	4.23323	6.06203	3.69351	3.65723	3.75377	3.25144	4.09991	3.33413	7.6937	5.13007	5.65243	4.80483	4.85807	5.08517	4.7046	9.9867	4.33815	5.30222	3.07705	4.60981	3.5525	3.3732	5.89755	5.75382	6.53926	4.36185	3.20666	4.72927	3.01673	4.26119	6.03956	6.94791	5.15519	7.18228	3.11843	5.35831	1.47869	6.01793	3.87538	5.96741	3.29374
37	11.1228	10.3034	12.6102	7.55269	7.48703	5.38348	7.26223	3.93293	5.7297	7.72113	8.85463	5.22909	5.45167	6.53926	5.13007	5.52966	5.96741	4.82866	5.77688	4.01385	6.71458	5.62968	6.23013	2.45436	4.96354	6.89532	5.47717	5.75382	4.33815	3.25144	6.41825	7.58914	7.15396	3.29374	6.3464	3.11843	5.50335	5.03869	7.0976	5.9923	6.73819	9.01385	4.7046	6.30044	6.17924	5.89755	4.56443	6.4883	6.36948
38	8.97082	10.1573	11.0049	6.71458	8.76288	9.01385	8.71327	4.58732	4.88007	6.30044	2.78917	3.62254	4.41352	3.47755	4.96354	5.2031	7.29762	2.85585	5.38348	5.45167	4.33815	4.77989	5.50335	7.9164	4.23323	6.06203	4.85807	3.11843	4.01385	4.80483	6.17924	5.7297	6.36948	1.85757	4.12677	3.20666	3.87538	5.28034	5.77688	8.3942	5.03869	7.72113	4.26119	5.60076	3.78557	2.55839	3.69351	5.25674	2.33634
39	6.71458	8.80603	11.0049	6.3464	2.85585	9.25981	10.2316	4.77989	4.04067	5.55404	3.5525	3.51341	3.3732	3.65723	2.72496	2.96042	7.61912	6.61189	5.57539	5.13007	6.27418	5.52966	5.03869	8.58348	4.39029	3.16484	3.93293	4.72927	3.81404	6.73819	4.66218	3.75377	5.3326	4.43848	4.31122	3.07705	3.11843	6.82145	6.08576	7.26223	5.17455	7.65481	3.20666	6.41825	5.15519	4.60981	4.51461	4.12677	4.53796
40	9.9867	8.80603	9.40822	6.56321	7.3585	8.31794	9.71809	5.01308	3.90637	7.52287	9.01385	2.45436	1.85757	2.72496	4.01385	4.7541	6.71458	5.85107	5.75382	5.47717	5.10674	2.85585	5.38348	6.89532	4.48877	4.85807	4.15262	4.33815	3.72334	4.46129	5.50335	5.22909	6.63535	5.25674	3.11843	3.33413	3.98539	6.4883	5.57539	7.72113	5.40562	7.79598	3.5525	5.3326	3.51341	6.27418	4.31122	6.13102	3.07705
41	9.50634	8.43228	9.55679	6.13102	7.83455	9.1293	10.1573	4.80483	4.7541	7.23335	10.2316	2.96042	3.11843	2.55839	4.20334	5.10674	6.9748	5.62968	5.47717	5.2031	4.18038	3.58486	4.82866	7.6937	4.41352	5.42869	4.93232	3.78557	3.44503	5.70753	6.1534	5.96741	6.68723	5.35831	3.33413	3.96096	4.7046	5.22909	5.68393	7.39325	4.60981	8.20733	3.07705	5.17455	2.21397	5.55404	4.53796	6.32072	4.33815
43	9.76645	9.3575	10.2316	6.82145	7.03817	9.55679	10.1573	3.65723	4.43848	6.3464	9.60528	3.78557	2.85585	3.33413	4.12677	4.88007	7.55269	2.21397	5.47717	5.06052	3.11843	5.17455	5.35831	6.73819	4.82866	5.38348	2.33634	5.30222	4.68443	4.64139	5.60076	5.50335	6.63535	4.7541	3.90637	3.40767	3.87538	5.96741	6.30044	8.24334	4.90369	7.72113	3.98539	5.13007	3.69351	4.01385	5.01308	5.75382	4.46129
45	9.76645	8.97082	11.4606	7.61912	8.27703	6.13102	10.3034	6.87067	5.40562	5.22909	3.90637	5.65243	1.85757	4.7541	6.4883	3.96096	3.58486	3.81404	5.82495	6.71458	3.11843	5.80483	6.1534	3.5525	5.25674	5.06052	5.70753	5.3326	5.38348	5.68393	6.82145	3.87538	7.65481	5.77688	4.60981	4.09991	3.51341	5.15519	6.27418	5.55404	4.01385	7.83455	4.26119	3.44503	3.40767	5.2031	6.515	4.72927	2.85585
46	8.3942	9.16783	9.86499	6.58578	6.03956	9.01385	10.3034	4.46129	2.78917	6.13102	9.08155	2.45436	1.85757	2.85585	2.90687	4.88007	7.15396	6.1534	5.40562	5.3326	5.7297	3.47755	5.13007	6.17924	5.50335	4.43848	4.33815	4.26119	4.41352	3.78557	4.85807	4.48877	6.65959	5.60076	3.69351	3.87538	3.93293	6.43905	5.28034	4.15262	5.06052	7.03817	4.18038	5.65243	2.63889	5.96741	4.31122	5.42869	2.72496
48	7.95607	9.25981	11.1228	6.58578	7.32854	8.35833	9.1293	3.07705	4.15262	6.68723	11.5885	0.901361	4.12677	3.20666	4.56443	5.77688	7.6937	5.68393	5.85107	4.68443	6.08576	3.98539	4.80483	2.72496	4.09991	5.75382	3.3732	4.60981	4.26119	2.78917	5.42869	5.70753	5.91885	4.7046	3.47755	4.36185	5.60076	6.41825	5.55404	8.12726	4.7541	7.15396	3.33413	5.22909	2.90687	8.31794	2.21397	5.57539	3.25144
49	9.92198	8.67322	10.0395	7.26223	7.95607	8.71327	9.05113	4.72927	4.56443	6.56321	1.47869	2.33634	3.11843	2.85585	5.08517	4.77989	6.79611	5.17455	5.28034	5.06052	4.12677	4.18038	5.22909	6.41825	4.58732	4.80483	3.843	4.66218	4.64139	4.68443	5.80483	5.13007	6.13102	4.7541	3.20666	2.45436	3.58486	5.50335	5.85107	7.99528	4.98769	7.58914	4.20334	4.60981	3.16484	4.09991	3.47755	5.65243	3.62254
51	10.6393	8.20733	9.45628	7.26223	7.23335	8.31794	8.71327	4.77989	4.15262	7.29762	9.86499	3.01673	3.20666	1.47869	4.90369	4.12677	6.20156	5.03869	5.2031	5.75382	4.41352	4.7541	5.13007	7.15396	4.68443	5.65243	4.33815	4.39029	4.53796	4.82866	6.13102	5.15519	6.08576	4.64139	3.96096	1.85757	3.44503	4.18038	5.3326	7.9164	5.25674	7.72113	4.09991	5.06052	2.55839	4.26119	3.98539	5.94368	2.85585
54	9.60528	8.31794	11.1228	6.65959	6.68723	8.35833	10.2316	5.52966	4.60981	6.61189	13.1893	4.01385	4.23323	4.33815	4.58732	6.23013	7.26223	4.07446	5.17455	5.22909	2.96042	3.72334	5.40562	4.82866	3.25144	4.93232	3.51341	4.56443	5.01308	4.43848	5.42869	3.62254	6.82145	5.2031	3.93293	2.33634	4.46129	5.94368	6.17924	6.94791	5.57539	7.55269	4.64139	1.47869	3.90637	3.75377	3.5525	5.75382	3.29374
56	6.4883	9.08155	6.08576	6.3464	6.25267	8.67322	10.7784	5.2031	5.42869	6.9748	5.45167	6.94791	2.90687	7.83455	5.40562	5.80483	5.9923	4.64139	3.40767	3.3732	2.85585	5.91885	4.39029	4.66218	6.515	8.12726	8.89658	3.01673	5.50335	6.56321	6.68723	6.63535	7.0976	2.21397	7.06538	4.33815	6.03956	5.85107	4.15262	7.61912	4.07446	4.20334	5.06052	5.17455	3.07705	3.96096	6.23013	5.57539	3.843
58	10.6393	9.05113	6.13102	7.20582	7.6937	8.80603	9.08155	6.61189	5.25674	7.48703	6.3464	3.20666	3.96096	2.63889	2.96042	4.39029	3.16484	0.901361	5.75382	5.42869	5.01308	4.77989	5.47717	5.7297	3.62254	5.62968	5.60076	5.57539	4.82866	5.30222	5.2031	6.11259	7.42274	5.80483	3.51341	3.81404	2.33634	4.48877	6.25267	5.9923	6.27418	7.72113	4.15262	5.17455	4.80483	6.23013	5.77688	5.87503	4.85807
59	10.7784	8.31794	10.5157	6.56321	7.45272	8.80603	9.16783	4.96354	4.28431	6.73819	11.0049	2.72496	3.16484	2.45436	5.52966	5.15519	6.65959	5.08517	5.68393	5.22909	5.13007	3.44503	4.88007	9.50634	4.41352	4.98769	4.72927	3.98539	3.58486	6.08576	5.75382	6.515	6.36948	4.80483	3.87538	4.66218	2.96042	5.77688	5.91885	4.48877	5.70753	7.32854	3.843	5.01308	3.29374	2.78917	4.68443	6.13102	4.53796
60	8.93595	8.27703	9.05113	6.65959	6.20156	8.97082	10.1028	4.04067	3.20666	6.01793	9.71809	1.47869	2.78917	3.11843	3.78557	5.50335	7.61912	5.03869	6.1534	5.45167	4.51461	5.35831	5.47717	7.03817	5.17455	4.64139	4.26119	4.66218	4.07446	4.33815	4.39029	5.13007	5.80483	5.3326	2.45436	3.25144	4.7541	4.82866	5.94368	8.12726	5.06052	7.26223	4.12677	5.65243	4.15262	5.10674	3.93293	5.38348	2.96042
61	7.9164	9.45628	12.0775	6.65959	8.43228	4.90369	9.20956	4.66218	5.65243	7.15396	10.3034	4.77989	5.15519	6.08576	4.31122	2.33634	6.1534	7.48703	6.25267	6.32072	4.68443	6.61189	3.98539	3.16484	3.29374	6.11259	2.90687	5.57539	4.56443	6.36948	5.87503	5.45167	5.40562	5.68393	3.96096	6.20156	4.43848	5.01308	7.99528	8.03599	5.80483	4.48877	4.04067	3.75377	3.47755	7.06538	4.98769	4.26119	3.5525
62	7.79598	7.9164	10.3034	6.63535	7.87204	9.31557	9.60528	4.58732	4.39029	6.46557	9.92198	3.11843	3.81404	2.21397	4.93232	5.57539	7.20582	5.06052	4.51461	5.45167	4.41352	4.36185	4.72927	5.85107	3.72334	4.68443	3.75377	4.20334	4.66218	4.88007	5.10674	4.80483	6.73819	4.15262	2.72496	4.31122	2.96042	5.3326	5.47717	5.08517	4.90369	7.52287	3.93293	5.01308	2.55839	5.22909	3.62254	5.62968	2.78917
66	10.3034	8.43228	10.4088	6.82145	7.15396	9.05113	10.6393	4.33815	5.3326	7.06538	9.80627	2.07139	0.901361	2.85585	5.01308	4.85807	6.89532	5.13007	5.22909	5.57539	5.45167	3.87538	5.25674	6.73819	5.08517	4.98769	4.09991	4.23323	3.98539	5.10674	5.60076	5.06052	6.515	4.39029	3.75377	3.29374	4.01385	4.68443	5.7297	7.45272	5.15519	7.55269	3.843	5.50335	2.72496	5.55404	3.72334	5.82495	3.01673
67	9.9867	8.63199	10.3034	6.61189	6.73819	8.71327	9.80627	4.98769	4.39029	7.3585	2.63889	3.40767	2.72496	3.29374	4.72927	2.33634	2.21397	5.80483	5.68393	5.87503	5.40562	4.96354	5.77688	6.46557	2.45436	5.45167	5.08517	4.43848	4.51461	5.25674	5.91885	5.47717	6.03956	5.60076	3.81404	4.31122	4.68443	4.09991	5.9923	5.85107	5.7297	7.9164	4.28431	5.3326	3.51341	6.79611	4.7046	6.25267	4.26119
69	8.20733	8.58348	10.3034	7.03817	7.32854	8.71327	9.9867	5.03869	3.96096	6.94791	9.1293	3.11843	2.21397	2.55839	3.01673	4.31122	6.79611	5.25674	5.7297	5.75382	5.08517	4.77989	4.90369	7.06538	4.23323	4.68443	3.51341	4.53796	5.17455	4.64139	5.38348	4.85807	6.515	4.58732	3.78557	1.47869	3.81404	5.2031	6.08576	7.6937	5.3326	7.52287	3.44503	4.72927	3.58486	5.77688	4.26119	5.55404	2.78917
70	8.35833	8.85463	9.25981	5.87503	7.79598	8.3942	10.7784	4.46129	3.29374	6.30044	9.71809	2.33634	1.47869	3.25144	3.69351	5.06052	7.15396	4.66218	5.47717	5.45167	4.90369	4.48877	5.35831	6.94791	4.15262	4.72927	4.12677	4.64139	5.17455	4.43848	5.42869	4.82866	6.89532	5.38348	3.01673	3.3732	4.58732	5.13007	5.82495	8.16633	5.15519	7.39325	3.72334	5.28034	2.63889	1.85757	3.96096	5.57539	3.11843
71	9.31557	11.338	7.48703	5.82495	7.06538	5.47717	10.1573	5.15519	4.93232	6.53926	9.80627	6.9208	5.01308	3.98539	2.90687	6.4883	3.25144	6.76595	3.93293	3.20666	5.91885	7.18228	5.75382	4.18038	4.51461	3.72334	5.65243	6.17924	5.06052	3.29374	6.25267	6.32072	4.15262	6.89532	2.72496	6.13102	2.33634	5.7297	8.08089	4.72927	5.80483	4.23323	4.04067	7.9164	5.2031	4.33815	5.25674	4.28431	3.78557
72	11.1228	8.43228	9.80627	6.30044	7.29762	8.35833	7.48703	4.41352	4.43848	7.3585	8.08089	2.85585	2.78917	2.33634	5.22909	4.15262	6.01793	6.06203	5.25674	5.03869	6.1534	4.01385	4.72927	7.42274	4.20334	5.3326	3.90637	4.31122	2.72496	4.68443	6.43905	5.38348	6.46557	5.28034	3.96096	3.843	4.64139	3.78557	5.87503	6.13102	4.88007	7.6937	3.07705	3.81404	2.07139	4.48877	4.39029	6.94791	3.40767
73	8.48139	9.25981	10.0395	6.58578	6.25267	9.20956	10.2316	4.77989	3.33413	6.41825	9.45628	2.45436	3.07705	2.63889	4.48877	5.68393	7.52287	5.45167	6.01793	5.2031	5.30222	4.72927	5.35831	7.00152	5.3326	4.36185	4.15262	4.53796	3.96096	4.68443	5.10674	5.03869	7.03817	4.96354	1.85757	4.7046	3.78557	5.08517	5.91885	6.9208	5.38348	7.48703	3.843	4.82866	3.25144	3.44503	3.90637	5.82495	3.11843
74	9.1293	7.58914	8.93595	6.76595	6.06203	8.63199	8.76288	4.80483	4.12677	7.48703	8.35833	2.33634	2.72496	2.45436	4.90369	3.75377	6.61189	5.2031	5.13007	5.65243	5.17455	7.00152	4.88007	6.03956	4.48877	5.30222	4.09991	4.36185	3.58486	5.28034	5.15519	5.22909	6.43905	4.72927	3.25144	2.78917	3.93293	4.77989	5.82495	5.80483	5.35831	7.65481	3.3732	4.23323	1.85757	7.06538	4.20334	6.36948	3.44503
77	8.85463	9.55679	10.8981	7.18228	6.9748	9.16783	10.0395	5.2031	3.25144	7.20582	10.4088	2.78917	2.96042	3.11843	4.01385	4.96354	6.87067	5.35831	5.42869	5.68393	0.901361	2.45436	5.10674	5.62968	5.25674	5.80483	4.98769	2.21397	4.18038	5.65243	5.3326	5.30222	6.73819	4.53796	3.843	3.81404	3.90637	6.61189	6.25267	5.50335	5.47717	7.87204	4.41352	5.13007	4.26119	1.47869	4.23323	5.89755	3.96096
78	9.45628	8.12726	10.1028	7.26223	6.515	8.48139	8.89658	5.06052	3.3732	6.76595	9.05113	2.07139	1.85757	1.47869	3.90637	4.80483	7.12673	5.42869	5.70753	6.43905	5.3326	3.843	5.25674	6.84856	5.35831	4.68443	4.23323	5.2031	4.82866	5.30222	5.47717	5.03869	6.3464	4.90369	4.58732	4.60981	3.87538	3.47755	6.23013	5.77688	5.91885	7.87204	3.81404	4.39029	2.85585	7.48703	4.7541	6.06203	2.55839
79	9.01385	7.83455	10.6393	6.84856	8.16633	8.71327	8.08089	5.22909	3.29374	6.73819	9.80627	2.33634	2.85585	3.58486	4.33815	5.01308	6.9208	2.55839	4.23323	5.35831	5.30222	5.08517	5.45167	5.94368	3.72334	5.96741	4.80483	5.17455	4.58732	4.90369	6.94791	5.28034	5.82495	4.51461	4.26119	3.65723	4.60981	4.04067	5.75382	9.08155	4.85807	7.6937	4.43848	5.10674	4.15262	4.41352	3.843	6.08576	4.28431
81	10.2316	8.58348	9.25981	6.41825	6.87067	8.93595	9.9867	4.36185	4.12677	7.29762	9.50634	2.72496	3.01673	2.45436	4.46129	5.2031	7.26223	5.28034	5.42869	5.68393	5.75382	4.04067	4.68443	6.25267	4.93232	4.41352	4.31122	3.96096	3.75377	5.50335	5.77688	4.66218	6.13102	4.56443	3.25144	3.87538	2.55839	4.77989	5.22909	3.16484	5.01308	7.65481	3.47755	5.38348	3.11843	5.65243	3.69351	5.94368	1.47869
82	9.66643	8.08089	9.50634	6.94791	7.55269	8.58348	9.71809	4.88007	3.90637	7.48703	9.86499	2.07139	2.33634	2.21397	4.58732	4.51461	6.68723	5.03869	5.38348	5.42869	4.7541	4.09991	4.82866	6.23013	5.06052	5.47717	4.33815	4.15262	3.96096	4.46129	6.11259	4.93232	5.60076	4.18038	3.25144	3.843	3.29374	4.80483	5.91885	5.89755	5.35831	7.61912	3.93293	5.01308	2.63889	4.28431	4.26119	5.94368	3.40767
86	10.1573	8.31794	9.9867	6.58578	6.89532	8.08089	10.1028	4.7046	3.33413	7.29762	9.08155	2.07139	3.29374	2.78917	3.78557	4.20334	6.23013	5.25674	5.57539	5.13007	5.08517	3.93293	5.60076	6.36948	3.51341	4.98769	3.5525	4.64139	4.36185	4.51461	6.1534	4.66218	5.85107	5.10674	3.47755	3.87538	3.90637	4.88007	5.42869	5.87503	5.15519	7.42274	3.72334	5.62968	3.58486	4.82866	3.98539	6.43905	3.01673
87	8.20733	8.35833	9.92198	6.84856	6.89532	10.2316	10.5157	4.60981	3.51341	5.75382	1.85757	3.33413	2.63889	2.45436	3.3732	5.91885	8.03599	5.57539	5.55404	5.3326	3.29374	5.25674	5.08517	6.79611	4.77989	4.80483	5.10674	2.55839	4.72927	4.96354	5.35831	4.90369	6.32072	5.2031	4.28431	2.72496	3.78557	5.47717	6.36948	5.22909	4.88007	7.32854	4.09991	4.93232	3.62254	5.94368	4.41352	5.38348	3.07705
90	7.65481	9.71809	11.1228	7.39325	7.42274	10.2316	10.6393	4.98769	4.26119	5.75382	1.47869	3.69351	4.12677	3.90637	4.43848	3.33413	4.04067	3.01673	5.22909	5.60076	4.90369	4.31122	5.55404	8.48139	5.38348	5.45167	5.80483	5.62968	3.93293	5.57539	5.94368	6.11259	6.89532	4.15262	4.48877	5.77688	3.78557	3.5525	6.08576	7.23335	5.06052	7.87204	4.96354	3.29374	4.01385	7.15396	4.58732	5.65243	4.20334
93	8.31794	8.3942	10.0395	7.61912	7.29762	9.25981	10.2316	4.53796	3.98539	6.43905	10.6393	2.45436	2.72496	2.55839	4.20334	5.7297	7.45272	5.85107	5.15519	5.42869	4.64139	4.39029	5.60076	6.3464	4.66218	5.13007	3.75377	5.40562	3.96096	4.98769	5.17455	5.03869	7.12673	4.7046	3.33413	4.33815	3.3732	3.47755	5.82495	7.75965	4.90369	7.52287	4.72927	5.08517	4.01385	5.06052	3.5525	5.50335	3.58486
94	9.20956	8.3942	10.3034	6.39422	7.48703	9.55679	10.5157	4.48877	3.11843	7.23335	10.4088	4.72927	3.47755	2.07139	3.96096	5.30222	7.75965	4.82866	5.91885	4.64139	4.46129	4.12677	4.77989	6.82145	5.15519	5.57539	4.20334	3.62254	3.3732	5.68393	5.60076	5.40562	5.89755	4.80483	2.72496	4.07446	4.09991	3.58486	5.75382	8.27703	4.58732	7.29762	3.44503	5.01308	3.93293	6.11259	3.843	6.01793	3.75377
95	7.75965	9.9867	10.7784	7.6937	8.43228	9.45628	9.92198	4.77989	4.82866	6.9208	3.78557	3.87538	7.00152	4.60981	4.93232	2.85585	2.07139	3.98539	2.55839	5.15519	6.68723	6.25267	6.06203	4.12677	3.69351	5.85107	5.47717	4.72927	4.18038	5.25674	5.82495	6.56321	7.26223	3.75377	0.901361	5.80483	3.01673	4.15262	6.82145	7.87204	5.62968	7.99528	4.28431	4.01385	4.68443	6.53926	4.33815	3.29374	2.21397
96	10.4088	7.6937	9.31557	6.515	7.29762	9.20956	9.40822	4.04067	4.58732	6.87067	9.01385	1.47869	2.90687	2.33634	4.48877	5.38348	7.45272	5.3326	4.93232	5.08517	5.22909	4.12677	5.45167	6.71458	5.40562	5.2031	4.39029	4.23323	3.44503	4.7541	5.35831	5.57539	5.75382	4.60981	2.07139	2.78917	3.33413	4.68443	5.50335	6.94791	4.66218	7.61912	3.62254	5.06052	3.11843	2.96042	3.98539	6.17924	2.63889
97	9.31557	8.89658	2.21397	6.53926	7.99528	8.93595	9.60528	4.28431	2.63889	6.46557	6.03956	4.46129	3.01673	3.69351	3.58486	4.12677	7.83455	3.62254	5.85107	5.3326	4.98769	4.43848	5.38348	9.55679	2.07139	2.85585	4.20334	4.53796	3.81404	4.96354	5.62968	5.89755	5.75382	4.64139	2.96042	3.07705	4.60981	2.45436	6.11259	7.45272	4.88007	7.6937	4.82866	5.7297	3.90637	4.01385	4.36185	5.68393	2.55839
99	4.33815	9.86499	12.3311	7.03817	8.3942	6.39422	10.4088	4.15262	3.5525	2.07139	11.0049	3.98539	3.78557	4.80483	7.26223	2.72496	6.3464	5.17455	5.13007	2.21397	6.9208	7.32854	4.28431	5.03869	3.65723	2.78917	2.63889	5.82495	4.26119	3.44503	5.80483	5.87503	7.3585	6.27418	3.11843	5.62968	4.07446	4.01385	4.58732	5.68393	6.82145	5.47717	3.87538	5.75382	3.40767	4.53796	4.60981	6.23013	3.72334
100	9.80627	8.48139	9.3575	6.25267	7.83455	9.20956	10.6393	4.28431	4.23323	6.63535	9.60528	2.45436	2.78917	1.85757	4.36185	4.93232	7.45272	5.50335	5.82495	5.10674	4.68443	4.80483	4.98769	6.43905	4.48877	5.03869	4.51461	4.12677	3.51341	5.15519	5.17455	5.06052	7.06538	4.85807	2.55839	3.07705	3.29374	4.41352	5.62968	5.30222	4.58732	7.6937	3.69351	5.08517	4.07446	7.79598	3.96096	5.85107	3.81404
102	8.53121	10.1573	10.8981	6.79611	7.72113	9.3575	9.9867	4.04067	3.96096	6.63535	1.47869	4.23323	5.55404	3.11843	5.17455	3.01673	8.58348	4.07446	5.03869	5.06052	5.25674	3.843	5.57539	6.01793	4.36185	5.45167	5.08517	3.62254	4.31122	4.85807	5.91885	5.96741	6.76595	3.69351	4.98769	4.90369	3.29374	5.82495	6.25267	5.50335	4.82866	7.48703	4.93232	4.15262	4.41352	2.55839	4.39029	4.51461	4.09991
105	9.31557	9.05113	11.0049	6.82145	7.58914	8.48139	9.08155	5.01308	4.68443	7.61912	4.46129	3.40767	2.90687	0.901361	4.82866	5.65243	5.38348	4.43848	4.64139	5.70753	6.08576	3.843	4.60981	8.85463	5.94368	4.58732	3.58486	4.36185	4.53796	4.56443	6.58578	6.36948	6.43905	4.96354	2.72496	5.15519	3.44503	5.08517	5.9923	6.515	5.77688	7.79598	4.12677	5.35831	4.01385	5.68393	3.98539	6.11259	4.33815
106	9.25981	9.08155	11.4606	7.0976	7.52287	8.20733	9.9867	4.09991	3.90637	6.76595	12.2062	1.85757	2.63889	3.51341	3.75377	5.77688	7.65481	6.9208	5.42869	4.93232	6.03956	4.12677	4.82866	9.80627	4.23323	5.22909	3.98539	4.39029	3.843	3.25144	5.55404	6.17924	6.13102	5.28034	3.40767	4.43848	3.69351	7.15396	5.45167	7.55269	4.7541	6.9748	3.29374	5.3326	2.72496	6.20156	4.07446	5.40562	3.65723
107	8.48139	9.25981	11.4606	6.43905	7.39325	8.85463	10.1573	4.7541	3.72334	6.25267	5.42869	3.07705	5.06052	3.29374	4.07446	2.21397	7.6937	6.23013	6.30044	5.7297	5.65243	4.31122	4.96354	4.33815	3.40767	8.71327	4.93232	4.39029	5.47717	6.36948	5.15519	3.5525	7.42274	4.43848	3.20666	4.77989	4.41352	3.44503	5.22909	7.06538	4.64139	7.48703	4.01385	6.61189	2.45436	3.843	2.90687	5.28034	5.01308
109	9.20956	8.35833	9.92198	6.30044	7.75965	8.31794	8.20733	4.68443	3.07705	6.82145	10.4088	5.01308	6.17924	3.25144	4.85807	5.28034	6.23013	6.3464	5.17455	5.22909	5.82495	9.60528	5.08517	3.16484	3.98539	5.45167	3.47755	4.07446	2.33634	5.03869	5.85107	6.43905	5.40562	3.58486	3.33413	4.51461	6.01793	2.21397	5.47717	5.06052	4.93232	7.00152	3.81404	4.09991	4.90369	4.64139	3.78557	5.9923	0.901361
110	9.76645	8.63199	10.8981	6.53926	7.48703	5.55404	8.97082	3.96096	4.31122	7.61912	12.4302	2.72496	4.60981	4.36185	4.80483	2.63889	5.38348	4.39029	0.901361	5.25674	3.75377	4.66218	5.40562	3.16484	4.7046	5.89755	2.55839	5.01308	3.20666	4.01385	4.56443	7.00152	6.71458	4.26119	4.96354	3.72334	4.41352	3.25144	5.80483	7.15396	5.30222	7.72113	4.64139	4.18038	4.15262	5.08517	4.09991	5.42869	3.58486
111	10.7784	9.40822	12.3311	6.46557	7.03817	8.93595	9.66643	3.47755	4.93232	6.87067	4.36185	4.66218	5.01308	4.33815	5.17455	2.85585	7.87204	7.55269	5.82495	5.13007	4.41352	4.7541	5.47717	4.48877	6.36948	4.7046	3.20666	4.53796	6.06203	3.843	4.20334	5.30222	6.30044	5.94368	3.11843	3.16484	4.96354	3.87538	6.01793	5.15519	5.06052	7.12673	3.07705	5.87503	5.28034	7.58914	3.75377	6.11259	4.51461
113	8.35833	9.01385	9.40822	6.68723	7.23335	8.48139	9.50634	5.06052	4.31122	7.48703	9.31557	2.78917	3.01673	2.45436	4.26119	4.12677	5.62968	4.68443	5.28034	5.7297	5.47717	4.80483	5.50335	6.9748	4.09991	5.2031	4.41352	4.77989	4.20334	5.10674	6.17924	5.40562	7.45272	4.88007	3.87538	4.72927	4.01385	4.56443	5.65243	7.42274	5.35831	7.52287	2.55839	4.66218	3.96096	4.60981	3.25144	6.56321	3.75377
117	9.25981	7.58914	10.5157	7.0976	7.9164	9.01385	9.3575	4.82866	4.33815	7.12673	10.2316	2.21397	2.33634	2.63889	5.08517	4.12677	6.63535	5.17455	4.85807	5.13007	4.28431	4.07446	5.01308	6.68723	5.45167	5.85107	4.41352	4.60981	3.87538	5.68393	5.40562	5.57539	6.9208	4.04067	2.96042	3.01673	3.65723	4.77989	5.50335	2.07139	4.7046	7.99528	3.44503	5.15519	4.20334	1.47869	3.81404	5.42869	3.62254
119	10.3034	9.31557	9.01385	6.58578	6.82145	8.85463	10.6393	4.41352	3.58486	6.87067	9.66643	2.07139	3.01673	2.45436	4.80483	5.3326	7.39325	5.15519	5.38348	5.47717	4.82866	4.39029	5.13007	6.06203	4.26119	5.42869	4.60981	4.33815	2.96042	5.25674	5.22909	5.03869	6.43905	4.23323	2.63889	3.62254	3.75377	5.35831	5.52966	5.96741	4.77989	7.52287	3.65723	5.57539	1.47869	5.06052	3.93293	5.65243	4.04067
120	10.1573	8.27703	9.80627	6.515	7.9164	9.08155	9.3575	4.31122	4.28431	7.20582	8.89658	1.47869	3.16484	2.33634	4.04067	4.85807	7.0976	5.60076	5.40562	5.55404	4.88007	4.15262	5.30222	6.43905	4.77989	5.17455	4.48877	4.26119	4.90369	5.08517	5.7297	5.22909	5.50335	4.7046	3.51341	3.40767	3.58486	5.3326	5.28034	7.15396	4.80483	7.42274	3.69351	4.7541	2.21397	6.11259	3.843	5.89755	3.33413
121	10.6393	8.53121	11.338	6.515	7.61912	9.01385	9.31557	6.01793	4.60981	7.58914	7.15396	2.21397	3.47755	3.01673	4.48877	4.23323	3.3732	5.60076	6.17924	4.80483	5.57539	5.08517	5.35831	8.93595	4.96354	4.64139	4.09991	4.58732	2.33634	6.11259	6.71458	5.3326	2.78917	5.17455	3.58486	5.42869	4.53796	4.07446	6.32072	4.68443	5.50335	7.72113	4.85807	3.81404	4.46129	6.13102	4.51461	6.36948	4.90369
122	10.0395	8.35833	10.1573	6.79611	7.20582	9.08155	9.86499	4.7541	5.17455	7.39325	1.47869	3.25144	3.47755	3.33413	5.47717	2.45436	4.36185	5.62968	5.60076	5.35831	5.30222	4.53796	5.25674	6.89532	4.93232	5.65243	4.39029	4.58732	4.07446	4.68443	5.70753	5.57539	6.82145	5.50335	3.69351	4.15262	4.51461	5.08517	6.01793	5.94368	5.42869	7.42274	4.43848	5.55404	3.51341	6.71458	4.20334	6.515	3.90637
123	8.31794	8.97082	9.50634	6.82145	6.71458	8.24334	9.66643	4.51461	4.09991	6.89532	9.05113	3.11843	3.96096	2.78917	4.04067	3.01673	5.52966	4.41352	4.93232	5.68393	4.31122	7.32854	5.10674	6.01793	4.28431	4.96354	3.78557	4.23323	4.64139	4.66218	5.55404	5.13007	6.63535	5.57539	2.90687	2.63889	3.5525	5.2031	5.89755	6.61189	5.17455	7.3585	4.43848	4.68443	4.20334	5.9923	3.843	5.82495	2.07139
124	10.4088	8.35833	9.25981	5.91885	6.68723	7.45272	8.03599	4.33815	5.13007	6.89532	8.20733	5.25674	5.9923	2.72496	5.30222	2.21397	5.35831	4.96354	4.39029	5.28034	5.17455	8.76288	4.7541	6.41825	3.96096	4.7046	3.29374	4.48877	3.843	4.28431	5.60076	4.80483	5.68393	4.31122	3.20666	4.90369	3.81404	4.56443	5.03869	4.23323	4.82866	7.06538	3.72334	4.12677	3.16484	5.55404	3.62254	6.39422	2.90687
126	8.24334	8.85463	9.60528	5.70753	6.58578	9.20956	10.1028	4.43848	1.47869	5.94368	7.95607	3.01673	2.45436	2.07139	2.21397	5.57539	7.9164	7.12673	6.4883	4.56443	6.9748	5.17455	4.77989	6.30044	5.22909	4.68443	3.96096	4.26119	3.75377	4.23323	5.42869	5.50335	6.32072	5.62968	2.33634	5.38348	4.58732	5.01308	5.82495	6.89532	4.80483	7.0976	3.62254	4.7046	2.55839	3.29374	4.28431	6.71458	3.47755
127	9.50634	8.20733	10.4088	7.15396	7.83455	8.43228	10.2316	4.66218	4.80483	6.94791	10.1028	2.63889	3.40767	3.51341	4.36185	5.22909	7.23335	4.72927	5.38348	5.01308	4.51461	4.82866	4.96354	6.63535	4.09991	5.28034	4.23323	4.93232	2.85585	4.85807	6.3464	5.25674	6.56321	3.96096	2.21397	2.78917	3.65723	5.2031	5.57539	8.24334	4.90369	7.72113	4.01385	4.53796	3.90637	5.30222	3.75377	5.82495	3.47755
128	9.80627	9.76645	11.338	7.00152	8.03599	8.89658	9.66643	4.39029	4.58732	5.50335	10.4088	2.72496	3.11843	3.96096	4.48877	5.30222	6.9748	8.08089	3.58486	5.42869	3.33413	4.85807	5.17455	8.85463	4.28431	5.47717	2.55839	4.12677	3.843	6.03956	5.77688	4.72927	5.75382	3.20666	2.63889	5.13007	4.20334	5.85107	5.96741	8.16633	5.70753	7.95607	2.96042	3.25144	3.81404	4.66218	4.7046	2.78917	6.515
129	11.5885	9.31557	11.338	5.15519	8.43228	5.50335	9.08155	5.55404	6.56321	6.9748	9.92198	5.91885	6.63535	4.04067	3.843	2.78917	4.43848	7.65481	6.41825	3.58486	5.45167	5.47717	5.96741	7.0976	4.68443	6.4883	4.48877	9.1293	3.20666	2.21397	6.11259	7.20582	5.9923	6.23013	6.17924	4.36185	4.66218	5.03869	4.77989	4.98769	5.80483	0.901361	5.3326	2.63889	6.03956	4.72927	3.07705	5.87503	5.06052
130	10.0395	8.16633	9.25981	6.36948	6.73819	8.43228	9.16783	4.46129	2.21397	7.23335	8.27703	2.55839	2.45436	2.78917	3.93293	4.41352	7.15396	5.70753	5.25674	5.28034	6.56321	4.56443	4.93232	6.32072	4.33815	4.7046	4.07446	4.64139	4.18038	4.48877	5.3326	5.2031	5.52966	5.40562	3.44503	3.62254	4.15262	5.15519	5.42869	5.60076	5.30222	7.26223	3.98539	4.98769	3.5525	5.85107	4.09991	6.63535	3.07705
132	11.4606	7.79598	9.60528	6.3464	7.0976	8.3942	8.27703	4.82866	4.01385	6.9748	7.75965	2.55839	2.72496	2.78917	4.64139	4.07446	6.23013	5.7297	5.22909	5.25674	5.9923	4.23323	5.30222	6.4883	4.41352	4.93232	3.65723	4.43848	4.09991	4.26119	5.52966	5.35831	5.65243	5.45167	3.07705	4.77989	4.31122	3.62254	5.60076	4.96354	5.17455	7.48703	3.58486	3.87538	0.901361	6.82145	4.20334	6.36948	3.47755
133	4.85807	8.97082	12.7919	5.96741	8.16633	10.6393	11.2341	3.47755	4.36185	2.21397	11.8152	4.60981	3.20666	5.70753	5.22909	7.61912	8.20733	4.53796	6.61189	4.15262	6.56321	6.53926	5.89755	4.39029	3.843	4.7541	5.82495	6.03956	3.58486	2.55839	6.43905	3.98539	2.33634	3.65723	3.11843	3.5525	3.69351	5.13007	3.3732	5.80483	6.9748	7.75965	5.38348	4.46129	1.85757	5.94368	2.90687	6.68723	6.08576
134	8.89658	7.6937	8.48139	6.53926	6.08576	10.1028	9.86499	4.36185	4.43848	6.58578	8.67322	3.01673	4.01385	2.63889	5.15519	4.80483	7.72113	5.50335	5.38348	4.90369	4.88007	6.73819	5.10674	6.06203	5.17455	4.7541	4.31122	4.46129	3.29374	4.48877	5.2031	4.98769	6.1534	5.3326	3.58486	1.85757	4.04067	5.01308	5.7297	5.45167	4.72927	7.23335	3.20666	4.7046	2.78917	6.87067	4.33815	5.80483	3.11843
135	9.80627	8.71327	9.40822	5.82495	6.79611	7.6937	9.1293	4.41352	4.53796	6.9208	8.76288	2.55839	3.96096	2.96042	4.56443	4.20334	6.58578	6.08576	4.85807	4.68443	5.47717	4.82866	5.38348	6.01793	3.81404	4.46129	3.20666	5.28034	3.47755	4.66218	5.96741	4.96354	5.70753	5.13007	2.90687	4.48877	3.78557	6.73819	4.58732	7.18228	4.7046	7.23335	3.16484	4.88007	1.85757	5.01308	3.93293	6.515	3.3732
136	9.08155	8.76288	10.2316	6.79611	7.18228	8.16633	8.97082	5.03869	4.36185	6.4883	10.5157	2.63889	2.55839	2.72496	4.26119	4.56443	6.89532	5.52966	5.47717	5.82495	5.01308	4.66218	5.57539	7.00152	4.28431	4.82866	3.78557	4.96354	4.23323	4.98769	5.87503	5.35831	6.63535	5.30222	3.11843	3.87538	3.33413	4.77989	5.9923	7.52287	4.93232	7.87204	4.31122	4.7541	3.90637	7.9164	3.62254	6.01793	2.85585
137	10.3034	10.0395	9.66643	6.4883	6.32072	8.48139	9.05113	4.64139	3.90637	7.00152	1.47869	2.33634	3.47755	2.63889	3.98539	4.82866	7.18228	5.70753	6.13102	5.15519	5.38348	4.72927	5.03869	7.42274	5.06052	4.68443	3.3732	4.28431	3.72334	4.77989	6.17924	4.80483	4.36185	5.40562	0.901361	4.12677	4.33815	4.26119	5.82495	5.30222	4.90369	7.48703	3.75377	4.15262	3.44503	5.50335	4.51461	6.56321	3.25144
138	8.76288	9.66643	11.2341	7.29762	7.42274	8.97082	10.0395	5.15519	4.93232	6.3464	0.901361	6.23013	3.81404	4.23323	5.42869	1.85757	3.44503	6.39422	5.28034	5.62968	4.56443	4.43848	5.60076	6.9208	1.47869	5.9923	4.64139	5.87503	4.46129	6.01793	5.96741	5.91885	7.32854	3.01673	2.85585	2.78917	4.07446	4.09991	6.20156	6.41825	5.35831	7.95607	4.41352	4.48877	3.11843	6.61189	4.82866	5.22909	2.63889
140	10.2316	8.85463	9.05113	6.53926	6.41825	9.08155	10.1028	4.33815	4.23323	6.58578	8.89658	1.85757	2.07139	2.85585	4.28431	6.82145	7.45272	7.06538	5.38348	5.28034	4.85807	5.30222	4.98769	6.39422	5.3326	4.51461	3.98539	4.01385	3.01673	4.48877	5.08517	5.35831	6.1534	4.7046	3.40767	3.72334	4.36185	5.42869	5.62968	6.32072	4.88007	7.23335	3.843	4.90369	2.72496	6.89532	4.09991	6.25267	3.81404
142	9.9867	9.45628	10.5157	7.0976	8.35833	8.76288	9.80627	4.72927	4.23323	7.00152	2.07139	2.96042	3.90637	3.16484	4.66218	3.01673	2.45436	5.28034	5.35831	6.08576	4.46129	4.58732	5.65243	7.52287	4.60981	5.55404	4.41352	4.7046	4.7541	5.47717	5.89755	5.68393	6.68723	5.52966	3.78557	2.55839	4.51461	4.28431	5.77688	7.48703	5.45167	7.9164	3.75377	5.85107	4.31122	5.60076	4.09991	6.03956	3.47755
[truncated: 206 more columns]

## Sheet: Sheet2
Supplementary table 3. Targeted MRM proteomics dataset of plasma-derived extracellular vesicles (EVs) from the OsteoSarc cohort.
Sample Name	sex	age	bmi	DM	HTN	smoking	drinking	neck_0_Baseline	ASM_ht2	HG_max	walk_speed	SPPB	chair_stand	ASM_ht_fu	HG_fu_max	walk_speed_fu	SPPB_fu	chair_stand_fu	ASM_ht_d	HG_d	walk_speed_d	SPPB_d	chair_stand_d	C1R	CFB	C3	C5	C9	VTN	CFI	C2	C8A	CFH	C1S	C4B	C7	C6	C4BPB	MASP1
10001	2	64	13.9143	0	0	0	0	0.441	3.49	17.2	0.81	10	8.23	3.49	20.6	1	8	8	0	3.4	0.19	-2	-0.23	649910	1071400	70676000	4763200	179070	830110	155550	339770	472140	5454300	1449400	2700100	8880900	128110	6608600	42452
10003	2	82	23.5215	0	0	0	0	0.524	5.02	21.4	0.5	5	25			0.8	6	18			0.3	1	-7	1210900	1179100	90040000	4634300	230250	1351100	366260	516150	709530	5375700	2364500	3913500	6922700	151510	5019600	45581
10005	2	62	23.4331	0	0	0	0	0.571	5	26	0.8	11	9		26	1	8	11		0	0.2	-3	2	1075800	1337000	96904000	4871300	149950	1428800	394330	367880	293340	6147500	1735200	2476200	9542200	147850	7557400	42919
10010	2	74	25.2583	0	1	0	0	0.563	5.35	22.6	0.67	11	10	5.21	6.5	0.57	11	19	-0.14	-16.1	-0.1	0	9	1050700	1024500	70943000	4471000	137120	1472100	354690	296420	478040	4104600	1542800	2205900	9667000	113220	7100700	32273
10011	2	69	27.119	0	0	0	1	0.696	5.56	25.7	0.67	11	11		23.1	0.67	8	14		-2.6	0	-3	3	1213700	1030600	82744000	4002700	146470	1160700	265740	419170	305320	6358600	1980000	3270600	7508700	83684	7260600	42690
10015	2	56	23.7842	1	0	0	0	0.612	5.36	25.6	0.8	11	11	5.61	22.3	0.8	8	8	0.25	-3.3	0	-3	-3	906690	1096200	99204000	4703800	189910	1633300	422890	420650	553610	7219400	1561200	7111400	7224600	104900	10753000	32271
10016	2	54	25.7191	0	0	0	0	0.576	4.61	20.6	0.8	10	13	4.92	18.2	0.67	8	10	0.31	-2.4	-0.13	-2	-3	1091200	2196600	136790000	6272200	256040	1735300	485400	536040	655450	9970800	1765300	3691300	13102000	188510	10770000	59914
10019	2	56	17.1427	0	0	0	2	0.632	3.9	20.3	0.8	11	8	3.68	19	0.8	8	9	-0.22	-1.3	0	-3	1	1197300	1057500	74460000	5345700	244330	1685000	391140	395610	489130	6717400	1819200	4408800	10902000	251590	8406800	42453
10023	2	60	18.9057	0	0	0	0	0.69	4.52	23.5	1	12	8	4.79					0.27					909680	1256000	59488000	4494500	170340	1243400	353900	301870	673860	5150000	2103800	6115900	6312400	140520	5468100	70990
10029	2	82	19.1719	0	0	0	0	0.504	5.04	22.9	0.89	12	7	4.75	20.6	0.8	8	6	-0.29	-2.3	-0.09	-4	-1	788240	1392800	75529000	4271000	232100	1350800	311230	339570	595180	4990600	2290800	3279000	11428000	186590	5536000	41898
10032	2	74	24.3798	0	1	0	0	0.521	4.5	17.9	0.67	8	15											817430	811250	72537000	4972200	173770	1068800	274800	310830	328090	5723500	1535900	5843700	10746000	99318	6780200	38655
10037	2	84	20.6601	0	0	0	1	0.466	4.27	20.1	1	7	61		20.7	0.57	8	60		0.6	-0.43	1	-1	1164000	1493300	94512000	6122600	299240	1525900	410790	431440	547350	5587900	2119000	4683500	10793000	151710	5807600	59917
10044	2	84	20.9441	0	1	0	1	0.51	4.63	16.4	0.8	8	18	4.68	20.1	0.57	7	20	0.05	3.7	-0.23	-1	2	723380	1159000	76983000	4449800	145980	1256600	306990	320110	528680	5031000	1243400	4662700	8780000	117130	7660800	33700
10054	2	73	24.3921	0	0	0	2	0.525	5.67	23.7	1	11	13											1588400	1707700	92331000	5793100	145340	1740600	420710	494750	624160	6137200	2474800	1784400	14839000	217060	6622500	122000
10055	1	80	28.1194	0	0	0	0	0.598	5.52	18.1	0.8	9	15											667140	1496000	101120000	4612900	297000	2687400	464030	390550	530250	7009700	2616700	2470400	13022000	169900	4258100	60505
10060	2	59	33.0179	0	1	0	0	0.502	4.63	17	0.67	8	14											1313400	1557300	84762000	4614900	253920	1476800	399970	339770	584100	6355300	2502500	1684700	5118500	186180	7188900	57613
10061	2	87	20.8557	0	0	0	1	0.597	4.77	22.6	1	12	8	4.9	22.4	0.8	8	9	0.13	-0.2	-0.2	-4	1	1076900	1211400	74194000	5835300	186930	1357400	305020	344820	663780	4944800	2260700	2915100	15291000	128640	6729600	51869
10068	1	85	18.7151	0	0	0	1	0.453	5.29	20.4	1	11	12	4.32					-0.97					802120	1060700	75070000	4086900	183620	1115200	276480	330470	321730	4171300	1385000	3607700	10595000	95523	7247500	35485
10074	2	78	20.3634	0	0	0	0	0.515	5.65	21.4	1	11	13	4.6					-1.05					791130	2297200	94920000	5725700	160890	2558700	391480	377330	588220	6919200	1693900	3198000	4390400	224550	7580300	54882
10080	2	86	23.1206	0	0	0	0	0.529	4.78	25.2	1	10	14	4.97	20.9	0.8	8	10	0.19	-4.3	-0.2	-2	-4	593340	1060400	71206000	3348400	175690	1053300	277090	322600	299530	5410000	1696700	3305400	9456500	122120	6368800	34950
10083	2	69	25.104	0	1	0	0	0.688	3.95	24.9	1	11	13		19.6	0.57	8	10		-5.3	-0.43	-3	-3	1387300	1687700	98999000	6419800	356430	2497200	430230	538340	642780	5976500	2513700	4405600	12397000	180680	6554600	50701
10084	2	78	20.1971	0	0	0	0	0.592	4.48	18.2	0.8	9	15											97233	284960	19574000	70301	245730	1181100	224810	108480	N/A	3950200	127050	32696	5417600	79628	932730	N/A
10085	2	88	21.2161	1	1	0	1	0.415	4.53	19.9	0.8	11	10	4.3	22.3	0.67	8	16	-0.23	2.4	-0.13	-3	6	776560	1428400	81891000	5303400	249850	1501100	291970	347640	483580	5407400	1226300	5677100	12733000	125850	8878800	71191
10086	2	82	21.2061	0	0	0	0	0.432	5.34	2.5	0.36	2	60	4.53	6.3				-0.81	3.8				686530	640750	71539000	4071300	184830	896580	243980	285990	266170	4589300	1797800	3089700	10681000	95287	7534700	15778
10088	1	64	23.07	0	0	0	0	0.676	5.06	19.7	1	12	10		22.1	0.8	8	6		2.4	-0.2	-4	-4	97913	97489	11047000	43053	222830	1470300	197740	59052	N/A	3589300	61817	8065	5964000	93194	291510	N/A
10094	2	73	20.8913	0	1	0	0	0.554	4.58	17.5	0.57	6	13	4.76	12.2	0.5	6	18	0.18	-5.3	-0.07	0	5	649280	1434700	86402000	4719200	273460	1587400	145850	274120	389970	5532900	1616500	N/A	11721000	121680	6350500	86447
10096	2	75	19.1866	0	1	0	0	0.531	4.73	26.1	1.33	12	6	4.54					-0.19					447950	1309700	66625000	3595000	235800	1236300	147990	322630	486120	4979000	1622600	2922200	9212500	132360	5947900	69351
10098	2	53	23.7995	0	1	0	0	0.584	5.71	15.8	0.67	8	21	5.55	14.9	0.57	9	14	-0.16	-0.9	-0.1	1	-7	1112900	1283500	105270000	5888300	286020	1523700	465340	444200	501800	6887800	1872700	6574800	11591000	176490	8316400	37750
10099	2	88	28.6297	0	0	0	0	0.62	5.96	12.4	0.5	9	12	5.95	8.2	0.8	11	13	-0.01	-4.2	0.3	2	1	794770	1109300	84941000	3960900	185620	1676400	359250	535140	490370	5452100	2149900	4967400	9430400	151620	7913400	64502
10104	2	88	22.3421	0	0	0	0	0.516	4.9	20.7	0.8	9	15	4.98					0.08					51593	109310	11484000	30931	230970	791800	150080	52845	N/A	2994500	50820	15004	3786400	71088	369780	N/A
10108	2	62	16.6747	0	0	0	0	0.482	4.39	22.1	1	9	20		17.2	0.57	8	17		-4.9	-0.43	-1	-3	888920	1544000	85276000	5184300	277480	2293800	444990	428060	384600	6370800	1936900	3167600	12788000	196740	7671700	52082
10110	2	76	25.5568	0	0	0	0	0.652	5.29	16.3	0.8	8	22	5.02	17.8	0.8	8	8	-0.27	1.5	0	0	-14	50916	148330	15533000	57295	205110	1015900	150590	104690	N/A	2935900	48360	26505	4084000	66929	462440	N/A
10112	2	80	21.7649	0	0	1	0	0.456	4.32	17.3	0.67	8	19											519330	1393700	83020000	4669300	226900	1668900	313300	358590	395020	5870900	1364200	3953700	12348000	170650	7170300	52297
10113	2	61	29.3314	0	1	0	0	0.578	5.03	15.2	1	10	15	5.95	19.3	0.29	7	60	0.92	4.1	-0.71	-3	45	492610	1508500	81522000	5158300	234830	1942300	228320	291270	543500	5561400	1548000	3146400	10842000	114560	7341400	32070
10114	1	65	25.2922	0	0	0	0	0.576	5.19	21.7	0.57	7	20	5.49	19.4	0.8	8	8	0.3	-2.3	0.23	1	-12	1708500	2427000	150730000	6778900	281010	2347300	553750	537050	749460	8922800	2752900	4218800	9586300	205170	7544500	48559
10118	2	53	21.2542	0	1	0	0	0.532	5.72	24.6	1	10	15	5.86	22.3	0.8	8	13	0.14	-2.3	-0.2	-2	-2	540940	1273100	85007000	5461700	279260	2810800	288720	304980	440430	3461600	1438200	3314300	8395700	166780	5415700	38096
10122	2	66	21.5065	0	0	0	1	0.496	6.99	28.7	0.57	7	19	6.53					-0.46					153060	93884	16406000	65868	344880	1589400	220160	67504	N/A	5156500	76820	10728	6039100	158380	309730	N/A
10123	2	73	24.6592	0	0	0	0	0.543	6.16	23	1	9	18											130180	110350	12502000	65519	152510	1171500	147830	58825	N/A	3831900	47536	28286	4553400	178570	433030	N/A
10124	2	92	43.275	0	1	0	0	0.445	9.05	17	0.67	8	23	8.79	23.7	0.67	8	20	-0.26	6.7	0	0	-3	1121000	2697500	133630000	6602400	213900	2777000	469550	573430	558610	6557000	2673700	4741400	21331000	161130	6192200	67514
10128	2	87	20.1763	1	1	0	4	0.497	4.95	11.9	0.57	5	26	5.55					0.6					1810200	1716800	103560000	6913100	317570	3725600	421210	584170	337400	5903000	4676800	3461700	19669000	121190	4357500	54522
10130	2	59	24.8783	0	1	0	0	0.614	5.43	16.5	1	9	18	5.55					0.12					618330	1445500	89537000	5391200	320470	2154600	472720	461160	480080	6578200	2248300	1983400	11396000	85467	9768900	112550
10131	2	82	11.049	0	0	0	0	0.376	3.32	17.9	1	8	61	3.25					-0.07					621280	708800	54965000	5013700	212910	1101500	330130	346800	327510	5084200	1133900	3501300	15045000	119400	9321600	46734
10134	1	88	21.1947	0	0	0	0	0.486	5.35	21	1.33	12	11	5.52	22.6	0.8	8	9	0.17	1.6	-0.53	-4	-2	1038200	1786800	116760000	5757000	265330	2302000	421160	349730	597190	6424900	1939300	5143400	12428000	235990	7608500	74333
10136	2	53	21.5664	0	0	0	0	0.598	6.19	42.4	1	11	13	6.11					-0.08					178440	1262600	78612000	4014900	232930	1498600	303450	300780	532720	3611200	1344900	2313700	5480200	95686	4506100	109020
10137	2	81	20.5413	0	0	0	0	0.522	4.01	24.1	1	12	8	3.77					-0.24					2173300	1915100	112080000	6538500	327100	2870700	434060	409550	1021400	8434400	1832700	5739900	16069000	217400	7967600	58041
10138	2	54	21.1663	0	1	0	0	0.634	4.82	22.7	0.8	5	20			0.31	5	15			-0.49	0	-5	1147800	2238600	113530000	5918200	440580	2324500	449890	420700	522660	6481400	3243400	3721800	14883000	196320	5958400	41649
10139	2	88	23.8549	0	0	0	1	0.515	4.63	14.8	0.8	9	14		20.4	0.57	8	7		5.6	-0.23	-1	-7	583350	1287400	84428000	5153500	321210	1850400	269320	286010	619030	5524700	1785900	3379700	10259000	142420	6226900	65701
10144	2	56	18.4338	0	0	0	0	0.473	3.46	13.4	1	11	12		14.9	0.57	9	9		1.5	-0.43	-2	-3	2135500	2605000	121060000	8079100	282190	3164500	528210	477040	68655	7437200	2748400	1658600	16288000	369210	9193600	N/A
10145	2	87	22.7272	0	0	0	1	0.666	4.21	18	1	10	16	4.08					-0.13					1206700	1239500	98857000	5438700	228150	1588900	340170	349090	580720	6043800	1476200	4207800	9825900	206310	10663000	34632
10147	2	84	30.1486	0	1	0	0	0.446	5.35	9	0.67	7	25		10.3	0.44	9	13		1.3	-0.23	2	-12	124180	137220	16974000	53669	267990	1751100	218270	70325	N/A	4899800	48286	11579	3312100	202330	341360	N/A
10149	2	68	21.4333	0	0	0	1	0.589	5	17	0.8	9	15	4.95	15.1	0.5	9	10	-0.05	-1.9	-0.3	0	-5	977370	1612600	77571000	4531200	203380	2040600	360920	412980	618830	5462000	2116800	50994	10852000	166440	7052900	32952
10150	2	57	21.7981	0	0	0	0	0.52	4.76	16.7	1	8	18											1132400	1631300	98854000	4753000	303330	2068800	396320	499360	569090	6720800	2081700	3595800	9717500	187090	8055000	38486
10151	2	77	21.2446	0	0	0	3	0.508	5.15	15.4	1	9	21											1164500	2236700	114610000	6397700	162700	2427200	387720	422890	826030	6190500	2520100	36110	12741000	311610	6797400	84520
10152	2	79	25.053	0	1	0	2	0.443	5.47	18.1	1	9	23		21.1	0.5	6	8		3	-0.5	-3	-15	75480	82160	10880000	45438	193580	941520	141350	49057	N/A	3877700	53064	17990	6461500	94497	295590	N/A
10153	2	52	24.3927	0	1	0	0	0.73	5.01	17.2	0.8	8	32		12.7	0.44	9	60		-4.5	-0.36	1	28	795090	1536800	86781000	4488700	244880	2047300	347900	312800	471040	4796900	2613800	4289800	8424000	172360	4638500	38286
10154	1	88	19.162	0	0	0	0	0.583	5.3	23.7	1	9	17	4.95	28.9	0.67	8	8	-0.35	5.2	-0.33	-1	-9	408710	1435100	75844000	4546200	263560	1730800	157170	255910	528060	3414200	1540900	2722300	10828000	184690	4503200	70260
10156	2	61	23.4576	0	0	0	0	0.432	4.46	15.8	1.33	8	14	5.01					0.55					498860	1326400	77521000	4349600	280450	2158500	288860	357010	448860	4610500	2220500	3525500	9587000	102640	4484200	59494
10157	2	58	17.3109	1	0	0	0	0.774	5.47	15.1	1	10	14	4.37	23.6	0.57	7	8	-1.1	8.5	-0.43	-3	-6	66467	118630	10172000	43529	209710	786920	114640	87363	N/A	3672200	50516	10219	6283300	120490	434430	N/A
10158	2	80	20.2915	0	0	0	1	0.426	4.46	19.3	1	9	17	5.18					0.72					1093200	1093800	87229000	4822900	277900	1755300	437330	439820	512010	4895100	1820300	2800900	9717700	147170	6989500	27539
10159	2	69	22.9996	0	1	0	0	0.672	4.64	17	0.57	7	18	4.53					-0.11					100840	134540	18107000	49748	306070	1658400	217920	93452	N/A	4742100	44437	27606	6889400	142600	427220	N/A
10160	1	81	24.2457	0	0	0	0	0.494	6.43	21.4	0.8	8	18	4.86	16.4	0.67	9	15.37	-1.57	-5	-0.13	1	-2.63	936340	1524800	71033000	4439000	221790	2120900	414840	387260	372760	5605300	2133700	1598900	11261000	145070	9149700	44349
10166	2	82	21.4852	0	0	0	0	0.538	4.49	14.9	0.8	10	13	5.16	21.6	0.67	8	7	0.67	6.7	-0.13	-2	-6	658030	1574200	89830000	5034500	301840	2207500	310260	297770	513190	6641100	1580200	3873500	8955100	213150	6720100	61600
10167	2	83	21.2164	1	1	0	0	0.486	5.31	18.4	0.57	6	61	5.27	18.4	0.57	6	11	-0.04	0	0	0	-50	122610	71086	8590900	44320	175860	1369900	89340	58842	N/A	2899200	51747	29054	6633400	135510	280860	N/A
10168	2	93	28.3569	0	1	1	0	0.434	4.61	23.6	0.5	7	22		18.8	0.4	2	60		-4.8	-0.1	-5	38	490400	1381600	90001000	4914200	330090	1622200	165630	392190	420550	5216100	1833400	3417900	12035000	199280	5729100	82004
10175	1	79	26.0786	1	1	0	0	0.406	5.16	6.9	0.44	3	60		13.4	0.4	8	15		6.5	-0.04	5	-45	130270	172180	11518000	53652	315650	1249100	228310	101220	N/A	4093000	75118	23461	5338100	87404	606810	N/A
10177	2	89	21.6562	1	1	0	1	0.569	5.55	17.2	0.8	8	21	5.29	22.7	0.8	7	8	-0.26	5.5	0	-1	-13	426910	1262900	75719000	4280400	350800	1552800	319260	245950	383910	3549800	2002600	3139300	8513100	123210	6281700	42416
10179	2	71	20.7789	0	0	1	0	0.353	5.34	7.2				3.7					-1.64					1011500	1511400	76837000	5775000	205260	1723700	279380	439310	524560	5702000	1857800	3422100	9625200	140130	7172500	38085
10181	2	75	19.9755	0	0	0	1	0.488	4.51	20.3	1	10	16	4.54	18.4	0.8	8	5	0.03	-1.9	-0.2	-2	-11	1196900	2084200	95772000	5050300	411420	2447000	440620	393780	597520	6761100	2566300	2029200	11447000	130800	8344600	47604
10183	2	86	21.5303	0	0	0	0	0.509	4.87	30.9	0.8	10	12	5					0.13					592720	1678400	86299000	5124500	268240	2107800	223190	279950	459380	5474600	2255500	2743800	11062000	94227	3569200	35858
10184	2	68	15.7303	1	1	0	0	0.335	4.01	10.6	0.25	5	60	4.5					0.49					423320	951430	66237000	3639700	190430	1170400	144120	448390	221130	4362600	2444800	914280	15269000	45527	2695400	44386
10185	2	76	19.429	0	0	0	0	0.482	6.04	20	0.8	11	8	4.22					-1.82					1361200	1840000	100740000	6489200	337540	2387600	349320	408720	623710	7296100	1974100	4262300	14026000	244970	10219000	56163
10189	2	85	24.6742	0	1	0	0	0.492	3.92	10.6	0.67	8	19	4.2					0.28					1482200	1515700	91682000	5672300	344300	1965900	293970	376230	613300	6287700	1510300	4112500	6076400	178900	8283500	29224
10190	2	71	17.8869	0	0	0	0	0.423	3.92	11.9	0.67	8	20											860170	1054900	68351000	5379400	318270	1598700	186500	377670	436490	5784000	1485400	2615800	13526000	165120	7568000	24260
10192	1	56	26.9332	1	1	0	0	0.54	5.03	17.2	0.2	2	18		18.2					1				904600	840000	65171000	3559100	226100	1699400	262810	385310	318830	4690900	1789700	3810400	10420000	113990	4262300	30888
10193	2	63	15.2223	0	0	1	2	0.52	4.88	30.4	1	12	10	4.91	35.1	0.8	8	8	0.03	4.7	-0.2	-4	-2	276170	1059100	51689000	3468300	192250	1200200	139610	172170	308400	2991700	1011000	2412600	8152100	115690	5432800	47295
10194	2	96	18.3105	0	1	0	0	0.503	4.38	23.4	1	12	7	4.46	22	0.57	8	8	0.08	-1.4	-0.43	-4	1	318930	1277100	81089000	4181100	239820	1454300	225650	282200	465220	4397400	1587800	3297300	12753000	150380	4914100	106530
10203	2	87	22.7251	0	0	0	0	0.447	4.35	8.8				4.43					0.08					495210	1540400	67522000	4161200	269350	1763000	309500	306960	510060	3495200	1816700	2901000	7372600	115420	5180100	50634
10216	2	82	17.246	0	0	0	0	0.519	3.96	14.8	0.67	11	10											803410	973340	76407000	4304600	270270	1895000	304940	381260	459390	5865400	1824000	1262000	11200000	146370	8728700	44998
10222	2	75	22.6688	0	0	0	1	0.509	4.78	17.3	1	12	11	5.1	17.6	0.8	8	7	0.32	0.3	-0.2	-4	-4	1093500	1230800	67470000	4320100	288060	1682600	304220	393390	510740	6902800	1970000	4601800	7193400	168760	5561200	43448
10226	2	76	22.7595	0	1	0	0	0.525	5.06	20				5.01					-0.05					3537200	2107500	144010000	9883300	391740	3271600	600840	504740	157390	7452200	2958300	16317000	13294000	220710	13580000	N/A
10232	2	92	23.7938	0	0	0	0	0.532	4.46	15.4	0.57	10	11	4.61	20.5	0.57	8	12	0.15	5.1	0	-2	1	770950	992540	67486000	3976000	355400	1335600	327850	381370	344520	4269500	2379200	2536600	5493400	135020	5469000	49672
10232	2	60	19.8912	0	0	0	0	0.452	5.01	20.3	0.8	11	10		18.7	0.44	8	16		-1.6	-0.36	-3	6	925160	1117000	66877000	4825200	282310	1879600	342950	313890	344470	5532100	1574700	1558400	10488000	95287	8449000	16735
10242	2	79	25.2735	0	1	1	0	0.531	6.28	34.8	0.67	8	17		37.6	0.4	8	14		2.8	-0.27	0	-3	1506600	1346500	86461000	5452100	374210	1648000	339510	435620	510440	6608000	1674900	3267900	11538000	143200	6378400	78144
10251	2	67	25.1695	0	0	0	0	0.445	5.42	12.5														409010	1582600	83703000	3769800	282630	2048300	421490	450340	405840	5462700	1763900	2807500	9066300	162140	4259200	62619
10252	2	67	20.4613	0	0	1	0	0.487	4.62	11.3	0.5	3	60		8.1	0.55	5	40.52		-3.2	0.05	2	-19.48	650670	959250	51954000	3531500	242990	1754700	333460	288910	272620	4618200	1461900	2288900	7133800	86415	8337900	31989
10261	1	81	16.3178	0	0	0	0	0.504	3.9	20.4	1	12	5	4.04	19.6	0.57	8	12	0.14	-0.8	-0.43	-4	7	629680	975090	64459000	4658300	258190	1626500	306880	372900	522580	4472200	1442700	3401600	9776000	143800	6119000	62391
10264	2	59	20.1004	0	0	1	3	0.493	4.52	21.1	0.44	7	10	4.52					0					417720	1384800	82374000	4857700	255080	1616000	156880	408700	324930	5015100	1604800	2890500	12086000	108180	5850500	37554
10265	1	88	21.2375	0	0	0	0	0.553	4.52	11.3	1	9	22	4.41	14	0.67	9	10	-0.11	2.7	-0.33	0	-12	1140600	1667100	82655000	4942300	250400	2070900	268620	495600	672050	6062900	2391800	3668800	11274000	179760	7704000	74220
10273	2	92	18.4384	0	1	0	0	0.336	4.53	16.9	0.44	5	22											1129600	1074200	74341000	4202000	315880	1991300	244130	345370	356780	4730700	1929000	3403900	10255000	110040	6889800	23851
10275	2	74	22.2276	0	1	1	0	0.41	4.42	13.3	0.5	6	61											732130	1171000	68728000	5734600	362710	1869100	312530	321660	338880	5755000	1465500	3773800	12085000	157320	9239900	32531
10278	2	56	21.2997	0	0	0	0	0.459	5.22	17.8	0.67	8	19	5.37	19.1	0.8	8	12	0.15	1.3	0.13	0	-7	1035400	1277700	78348000	4178200	175630	2557200	243950	395500	322260	6001400	2112500	3095000	5931300	133360	6385800	44249
10284	2	93	16.2715	0	0	0	0	0.517	3.64	15.1	0.25	6	42	3.59	16.7	0.4	7	15	-0.05	1.6	0.15	1	-27	1275600	1307200	84537000	4294400	251500	1722600	283000	372520	387600	5642400	1865400	1330900	9226800	144750	6657500	58206
10285	2	86	21.0131	0	1	0	0	0.425	5.07	12.1	0.4	3	23											796770	635940	57141000	3125900	149370	1296200	244710	297460	292170	3599800	1481700	1401300	5914500	102750	5677100	68382
